# Supplementary material for: Stillbirths including intrapartum timing: EN-BIRTH multi-country validation study
Source: BMC Pregnancy Childbirth. 2021 Mar 26;21(Suppl 1):226. doi: 10.1186/s12884-020-03238-7 (PMC7995570; doi:10.1186/s12884-020-03238-7)
Supplement: Supplementary file 4 — Additional file 4. EN-BIRTH data quality assurance for gold standard – double observation and data entry. [file 12884_2020_3238_MOESM4_ESM.xlsx]

## Sheet: Sheet1
Every Newborn BIRTH multi-country validation study: informing measurement of coverage and quality of maternal and newborn care
Stillbirths including intrapartum timing: EN-BIRTH multi-country validation study
Additional file 4 EN-BIRTH Data Quality Assurance for Gold Standard – Double Observation and Data Entry
				Bangladesh			Bangladesh			Nepal			Tanzania			Tanzania
				Azimpur			Kushtia			Pokhara			Temeke			Muhimbili
				Tertiary			District			Regional			Regional			National
				n	% agreement	kappa	n	% agreement	kappa	n	% agreement	kappa	n	% agreement	kappa	n	% agreement	kappa
	Gold standard observation		Birth Outcome (LB/SB)	175	*	1	181	99.4	0.8541	894	99.9	0.9353	1376	99.5	0.7249	121	100	1
	Register Recorded		Birth Outcome (LB/SB)	159	*	1	179	98	0.6853	701	99.5	0.797	932	99.5	0.7763	166	98.2	0.689
	Kappa agreement cut-offs:	High/substantial for observation ≥0.71		<0.71
		High/substantial for data extraction ≥0.91		<0.91
	* agreement not calculated, as no variation in agreement (all values in one cell of two way table)
