# Supplementary material for: Stillbirths including intrapartum timing: EN-BIRTH multi-country validation study
Source: BMC Pregnancy Childbirth. 2021 Mar 26;21(Suppl 1):226. doi: 10.1186/s12884-020-03238-7 (PMC7995570; doi:10.1186/s12884-020-03238-7)
Supplement: Supplementary file 5 — Additional file 5. Validity measures (AUC, IF, PPV, NPV) by hospital and mode of birth for EN-BIRTH Study. [file 12884_2020_3238_MOESM5_ESM.xlsx]

## Sheet: Sheet1
Every Newborn BIRTH multi-country validation study: informing measurement of coverage and quality of maternal and newborn care
Stillbirths including intrapartum timing: EN-BIRTH multi-country validation study
Additional file 5 Validity measures (AUC, IF, PPV, NPV) by hospital and mode of birth for EN-BIRTH Study
	Bangladesh		Nepal	Tanzania		All sites
	Azimpur	Kushtia	Pokhara	Temeke	Muhimbili
	Tertiary	District	Regional	Regional	National	Pooled Random effects	Q	df	p-val.	i²	τ²
Stillbirths - register-recorded - all modes of birth
Observed stillbirth rate (per 1000 total births, 95%CI)	3.8 (2,7)	31.1 (24.6,39.1)	17.3 (14.5,20.6)	22.5 (19.2,26.4)	50.3 (43.6,58)	22.3 (10.8,37.9)	191.5	4	<0.001	97.9	0.003
Register recorded stillbirth rate (per 1000 total births, 95%CI)	2.7 (1.1,6.2)	25 (18.9,32.9)	15.6 (12.8,18.9)	19.2 (16.1,22.9)	43 (36.7,50.2)	18.8 (9.2,31.8)	144.9	4	<0.001	97.2	0.002
Not recorded %	0.04 (0,0.29)	9.04 (7.86,10.38)	1.11 (0.88,1.39)	0.26 (0.16,0.42)	1.56 (1.19,2.03)	1.49 (0.22,3.86)	472.5	4	<0.001	99.2	0.007
Not readable %	0.04 (0,0.29)	0 (0,0.23)	0.01 (0,0.09)	0.02 (0,0.1)	0.05 (0.01,0.22)	0.03 (0.01,0.06)	2.4	4	0.661	0.0	<0.001
Current HMIS - count "not recorded" as "no"
Sensitivity % (95% CI)	*	83.3 (71.5,91.7)	86.1 (78.4,91.8)	77.6 (69.9,84)	77.7 (70.8,83.5)	80.3 (76.5,83.8)	4.3	4	0.363	7.6	<0.001
Specificity % (95% CI)	*	99.9 (99.6,100)	99.9 (99.8,99.9)	99.8 (99.7,99.9)	99.5 (99.2,99.7)	99.8 (99.7,99.9)	17.3	4	0.002	76.9	<0.001
Percent agreement (TN+TP/n) all observed %	99.9	99.4	99.7	99.3	98.4	99.4 (98.9,99.8)	62.6	4	<0.001	93.6	0.001
Positive Predictive Value % (95% CI)	*	96.2 (86.8,99.5)	92.5 (85.8,96.7)	90.5 (84,95)	88.5 (82.5,93.1)
Negative Predictive Value % (95% CI)	*	99.5 (99.1,99.8)	99.8 (99.6,99.9)	99.5 (99.3,99.6)	98.9 (98.4,99.2)
AUC and "accuracy"	*	0.9, high	0.9, high	0.9, high	0.9, high
Inflation Factor and "Bias"	*	0.9, low	0.9, low	0.9, low	0.9, low
Consider only "yes" and "no" (exclude not recorded)
Sensitivity % (95% CI)	*	92.6 (82.1,97.9)	86.8 (79.2,92.4)	78.1 (70.5,84.5)	84.2 (77.8,89.4)	84.5 (79.4,89.0)	7.5	4	0.113	46.5	0.002
Specificity % (95% CI)	*	99.9 (99.6,100)	99.9 (99.8,99.9)	99.8 (99.7,99.9)	99.5 (99.2,99.7)	99.8 (99.7,99.9)	17.2	4	0.002	76.7	<0.001
Percent agreement (TN+TP/n) %	99.9	99.7	99.7	99.3	98.8	99.5 (99.1,99.8)	44.7	4	<0.001	91.1	0.001
Positive Predictive Value % (95% CI)	*	96.2 (86.8,99.5)	92.5 (85.8,96.7)	90.5 (84,95)	88.5 (82.5,93.1)
Negative Predictive Value % (95% CI)	*	99.8 (99.4,99.9)	99.8 (99.6,99.9)	99.5 (99.3,99.7)	99.2 (98.9,99.5)
AUC and "accuracy"	*	1, high	0.9, high	0.9, high	0.9, high
Inflation Factor and "Bias"	*	1, low	0.9, low	0.9, low	1, low
Stillbirths - register-recorded - vaginal birth
Observed stillbirth rate (per 1000 total births, 95%CI)	13 (6.6,24.6)	36.7 (27.7,48.4)	17.8 (14.7,21.5)	21.3 (17.9,25.2)	73.5 (61.4,87.7)	29.7 (16.3,47.0)	117.0	4	<0.001	96.6	0.003
Register recorded stillbirth rate (per 1000 total births, 95%CI)	8.9 (3.3,21.8)	30.6 (21.9,42.3)	17.1 (14.1,20.8)	18.5 (15.4,22.3)	65.1 (53.7,78.7)	25.7 (13.9,41.0)	96.4	4	<0.001	95.8	0.002
Not recorded %	0 (0,0.84)	6.19 (4.93,7.74)	0.28 (0.17,0.46)	0.23 (0.13,0.4)	0.76 (0.41,1.36)	0.86 (0.11,2.29)	185.8	4	<0.001	97.8	0.004
Not readable %	0 (0,0.84)	0 (0,0.39)	0 (0,0.08)	0.02 (0,0.11)	0 (0,0.3)	0.01 (0.00,0.04)	1.2	4	0.871	0.0	<0.001
Current HMIS - count "not recorded" as "no"
Sensitivity % (95% CI)	*	89.7 (75.8,97.1)	88.8 (81.2,94.1)	79.2 (71.2,85.8)	83.2 (75,89.6)	84.6 (79.8,88.9)	5.7	4	0.222	30.0	0.001
Specificity % (95% CI)	*	99.8 (99.4,100)	99.9 (99.7,99.9)	99.8 (99.7,99.9)	99.4 (98.8,99.7)	99.8 (99.6,99.9)	10.0	4	0.041	59.9	<0.001
Percent agreement (TN+TP/n) all observed %	100	99.5	99.7	99.4	98.2	99.4 (99.0,99.8)	35.9	4	<0.001	88.9	0.001
Positive Predictive Value % (95% CI)	*	94.6 (81.8,99.3)	92.2 (85.3,96.6)	91.2 (84.3,95.7)	91.3 (84.1,95.9)
Negative Predictive Value % (95% CI)	*	99.7 (99.1,99.9)	99.8 (99.6,99.9)	99.5 (99.3,99.7)	98.7 (98,99.2)
AUC and "accuracy"	*	0.9, high	0.9, high	0.9, high	0.9, high
Inflation Factor and "Bias"	*	1, low	1, low	0.9, low	0.9, low
Consider only "yes" and "no" (exclude not recorded)
Sensitivity % (95% CI)	*	94.6 (81.8,99.3)	89.6 (82.2,94.7)	79.8 (71.9,86.4)	87.9 (80.1,93.4)	87.4 (81.8,92.1)	8.0	4	0.093	49.7	0.004
Specificity % (95% CI)	*	99.8 (99.3,100)	99.9 (99.7,99.9)	99.8 (99.7,99.9)	99.4 (98.8,99.7)	99.8 (99.6,99.9)	10.0	4	0.040	60.1	<0.001
Percent agreement (TN+TP/n) %	100	99.6	99.7	99.4	98.6	99.5 (99.1,99.8)	26.7	4	<0.001	85.0	0.001
Positive Predictive Value % (95% CI)	*	94.6 (81.8,99.3)	92.2 (85.3,96.6)	91.2 (84.3,95.7)	91.3 (84.1,95.9)
Negative Predictive Value % (95% CI)	*	99.8 (99.3,100)	99.8 (99.7,99.9)	99.6 (99.4,99.7)	99.1 (98.5,99.5)
AUC and "accuracy"	*	1, high	0.9, high	0.9, high	0.9, high
Inflation Factor and "Bias"	*	1, low	1, low	0.9, low	1, low
Stillbirths - register-recorded - caesarean birth
Observed stillbirth rate (per 1000 total births, 95%CI)	0.5 (0,3)	23.1 (15.1,35.1)	12.2 (6.8,21.4)	35.1 (21.2,56.8)	28.7 (22.1,37)	16.8 (4.2,37.5)	111.0	4	<0.001	96.4	0.005
Register recorded stillbirth rate (per 1000 total births, 95%CI)	0.6 (0,3.9)	17.3 (10.1,29)	4.6 (1.5,12.7)	28 (15.6,48.7)	24.7 (18.6,32.6)	12.5 (2.9,28.5)	76.3	4	<0.001	94.8	0.004
Not recorded %	0.06 (0,0.39)	13.02 (10.89,15.48)	6.83 (5.28,8.77)	0.65 (0.17,2.04)	2.18 (1.61,2.93)	3.20 (0.39,8.55)	315.7	4	<0.001	98.7	0.018
Not readable %	0.06 (0,0.39)	0 (0,0.55)	0.12 (0.01,0.75)	0 (0,1.02)	0.1 (0.02,0.39)	0.09 (0.02,0.18)	1.3	4	0.867	0.0	<0.001
Current HMIS - count "not recorded" as "no"
Sensitivity % (95% CI)	*	71.4 (47.8,88.7)	*	73.3 (44.9,92.2)	73.7 (60.3,84.5)	71.3 (62.1,79.7)	2.5	4	0.642	0.0	<0.001
Specificity % (95% CI)	*	100 (99.6,100)	*	99.6 (98.4,99.9)	99.6 (99.2,99.8)	99.8 (99.6,100.0)	12.9	4	0.012	68.9	0.001
Percent agreement (TN+TP/n) all observed %	99.9	99.3	99.8	98.7	98.8	99.4 (98.8,99.8)	23.7	4	<0.001	83.1	0.001
Positive Predictive Value % (95% CI)	*	100 (78.2,100)	*	84.6 (54.6,98.1)	82.4 (69.1,91.6)
Negative Predictive Value % (95% CI)	*	99.3 (98.5,99.7)	*	99.1 (97.7,99.8)	99.3 (98.8,99.6)
AUC and "accuracy"	*	0.9, high	*	0.9, high	0.9, high
Inflation Factor and "Bias"	*	0.7, moderate	*	0.9, low	0.9, low
Consider only "yes" and "no" (exclude not recorded)
Sensitivity % (95% CI)	*	88.2 (63.6,98.5)	*	73.3 (44.9,92.2)	85.7 (72.8,94.1)	79.1 (66.5,89.5)	5.7	4	0.221	30.1	0.008
Specificity % (95% CI)	*	100 (99.5,100)	*	99.6 (98.4,99.9)	99.5 (99.1,99.8)	99.8 (99.6,100.0)	12.3	4	0.015	67.5	<0.001
Percent agreement (TN+TP/n) %	99.9	99.7	99.8	98.7	99.2	99.5 (99.1,99.8)	15.5	4	0.004	74.2	0.001
Positive Predictive Value % (95% CI)	*	100 (78.2,100)	*	84.6 (54.6,98.1)	82.4 (69.1,91.6)
Negative Predictive Value % (95% CI)	*	99.7 (99,100)	*	99.1 (97.7,99.8)	99.6 (99.3,99.9)
AUC and "accuracy"	*	0.9, high	*	0.9, high	0.9, high
Inflation Factor and "Bias"	*	0.9, low	*	0.9, low	1, low
* <10 counts in either column of 2x2 table
