# Supplementary material for: Stillbirths including intrapartum timing: EN-BIRTH multi-country validation study
Source: BMC Pregnancy Childbirth. 2021 Mar 26;21(Suppl 1):226. doi: 10.1186/s12884-020-03238-7 (PMC7995570; doi:10.1186/s12884-020-03238-7)
Supplement: Supplementary file 6 — Additional file 6. Two-way tables for observer-assessed and register-recorded birth outcome by hospital/mode of birth, EN-BIRTH study. [file 12884_2020_3238_MOESM6_ESM.xlsx]

## Sheet: Sheet1
Every Newborn BIRTH multi-country validation study: informing measurement of coverage and quality of maternal and newborn care
Stillbirths including intrapartum timing: EN-BIRTH multi-country validation study
Additional file 6 Two-way tables for observer-assessed and register-recorded birth outcome by hospital/mode of birth, EN-BIRTH Study
				Bangladesh		Nepal	Tanzania		All sites
				Azimpur	Kushtia	Pokhara	Temeke	Muhimbili
		Gold Standard	2x2 table classification	Tertiary	District	Tertiary	District	Tertiary
1. All modes delivery
	Register complete "live birth"	Live birth	True Negative	2221	1835	6675	6387	3413	20531
	Register complete "live birth"	Stillbirth	False Negative	1	4	15	32	26	78
	Register complete "stillbirth"	Stillbirth	True Positive	5	50	99	114	139	407
	Register complete "stillbirth"	Live birth	False Positive	1	2	8	12	18	41
	Register not recorded	Live birth	Negative	1	182	75	16	44	318
	Register not recorded	Stillbirth	Positive	0	6	1	1	13	21
	Register not readable	Live birth	Negative	1	0	1	1	1	4
	Register not readable	Stillbirth	Positive	0	0	0	0	1	1
1b. Vaginal Births
	Register complete "live birth"	Live birth	True Negative	559	1097	5877	5940	1453	14926
	Register complete "live birth"	Stillbirth	False Negative	0	2	11	26	13	52
	Register complete "stillbirth"	Stillbirth	True Positive	5	35	95	103	94	332
	Register complete "stillbirth"	Live birth	False Positive	0	2	8	10	9	29
	Register not recorded	Live birth	Negative	0	73	16	13	6	108
	Register not recorded	Stillbirth	Positive	0	2	1	1	6	10
	Register not readable	Live birth	Negative	0	0	0	1	0	1
	Register not readable	Stillbirth	Positive	0	0	0	0	0	0
1c. Caesarean Births
	Register complete "live birth"	Live birth	True Negative	1662	738	798	444	1959	5601
	Register complete "live birth"	Stillbirth	False Negative	1	2	2	4	7	16
	Register complete "stillbirth"	Stillbirth	True Positive	0	15	4	11	42	72
	Register complete "stillbirth"	Live birth	False Positive	1	0	0	2	9	12
	Register not recorded	Live birth	Negative	1	109	59	3	38	210
	Register not recorded	Stillbirth	Positive	0	4	0	0	7	11
	Register not readable	Live birth	Negative	1	0	1	0	1	3
	Register not readable	Stillbirth	Positive	0	0	0	0	1	1
